# Supplementary material for: Evaluation of a surrogate virus neutralization assay for detecting neutralizing antibodies against SARS-CoV-2 in an African population
Source: Biol Methods Protoc. 2024 Dec 23;10(1):bpae095. doi: 10.1093/biomethods/bpae095 (PMC11769676; doi:10.1093/biomethods/bpae095)
Supplement: bpae095_Supplementary_Data [file bpae095_supplementary_data.zip]

Archive with 1 entries (1 files):
- 1aac5_1.Supplementary document_ analysis of Omicron variant excluding low-intermidiate titres.docx
